# Supplementary material for: Herbal bathing: an analysis of variation in plant use among Saramaccan and Aucan Maroons in Suriname
Source: J Ethnobiol Ethnomed. 2018 Mar 15;14:20. doi: 10.1186/s13002-018-0216-9 (PMC5856216; doi:10.1186/s13002-018-0216-9)
Supplement: Supplementary file 1 — Plant species used in herbal bathing in Suriname with family, scientific and vernacular names. (XLSX 65 kb) [file 13002_2018_216_MOESM1_ESM.xlsx]

## Sheet: Table S1 349 spp.
Additional file 1: Plant species used in herbal bathing
Family	Species with authorization	Collection number	Vernacular plant names (database)	References	Species reported in Aucan and Saramaccan area (database)	Species reported in Aucan and Saramaccan area (literature)	Vernacular plant names (literature)	Species not reported in Aucan and Saramaccan area, with reference to occurence/growth form etc.
Acanthaceae	Justicia pectoralis Jacq.	SRU0712	tone uwii (Au), papa uwii (Sa)	[25], [13]	1
Amaranthaceae	Cyathula prostrata (L.) Blume	TVA5435	maputuputu (Au), temeku (Sa)	[25], [13]	1
Anacardiaceae	Anacardium occidentale L.	SRU1014	kasun (Au), kadyu (Sa)	[25], *	1
Anacardiaceae	Mangifera indica L.	TVA5128	manya (Au, Sa)	[25]	1
Araceae	Philodendron hederaceum (Jacq.) Schott	KGP0004	ayee uwii (Au), abaasa (Sa)	[25]	1
Begoniaceae	Begonia glabra Aubl.	SRU0780	koo-ati (Au), kotohati (Sa)	[25]	1
Bignoniaceae	Handroanthus serratifolius (Vahl) S.O. Grose	-	giiin-ati (Au), giiin-hati (Sa)	[25], [13]	1
Boraginaceae	Cordia schomburgkii A. DC.	TVA5421	koo uwii (Au), kasa uwii (Sa)	[25]	1
Boraginaceae	Heliotropium indicum L.	KVK0211	komanti uwii (Au), kokooden (Sa)	[25], **	1
Cannabaceae	Trema micrantha (L.) Blume	CVK83	tontontiki (Au), piikutupau (Sa)	[25]	1
Commelinaceae	Tripogandra serrulata (Vahl) Handlos	TKP0032	lebi gadodede (Au), be gadu-dede-mi-dede (Sa)	[25], [13]	1
Compositae	Chromolaena odorata (L.) R.M. King & H. Rob.	SRU0714	- (Au), felu uwii (Sa)	[26], [13]	1
Compositae	Eclipta prostata (L.) L.	SRU0718	(uma) lu(i)sa (Au), totobia (Sa)	[25], [13]	1
Compositae	Rolandra fruticosa (L.) Kuntze	CVK31	dyadya uwí (Au), bookopangi (Sa)	[25]: *	1
Costaceae	Costus scaber Ruiz & Pav.	TVA4809	lebi singavu (Au), (be) sangaavu (Sa)	[25]	1
Dilleniaceae	Davilla kunthii A. St.-Hil.	KVK0079	diatetei (Au) faya tatai (Sa)	[25]	1
Euphorbiaceae	Euphorbia hirta L.	SRU0715	adyasi (Au), bobi bobi (Sa)	[25]	1
Euphorbiaceae	Euphorbia thymifolia L.	SRU0620	oligon (Au), tjembe uwii (Sa)	[25], [13]	1
Hypericaceae	Vismia cayennensis (Jacq.) Pers.	SRU0871	weti baka pindya pau (Au, Sa)	[25], [13]	1
Hypericaceae	Vismia guianensis (Aubl.) Pers.	TVA4770	lebi baka pinya (Au), be baka pindya pau (Sa)	[25], [13]	1
Hypericaceae	Vismia macrophylla Kunth	TVA5402	- (Au), gaan be baka pinya pau (Sa)	[26], [13]	1
Lamiaceae	Ocimum campechianum Mill.	CVK41	sumeeuwii (Au), bonu-uwii (Sa)	[25], [13]	1
Leguminosae	Arachis hypogaea L.	-	pinda (Au), baaka pinda (Sa)	[25]	1
Leguminosae	Copaifera guyanensis Desf.	IVL0080	pansumuti (Au); kupawa (Sa)	***, [13]	1
Leguminosae	Indigofera suffruticosa Mill.	KVK0237	inigo (Au), inigo (Sa)	[25], **	1
Leguminosae	Inga edulis Mart.	SRU0835	tetei weko (Au), tatai waki (Sa)	[25]	1
Leguminosae	Inga stipularis DC.	KVP0031	baaka weko (Au), dyebe (Sa)	***, **	1
Leguminosae	Senna quinquangulata (Rich.) H. S. Irwin & Barneby	KVK0109	mamatawe (Au), amooatawe (Sa)	[25], [13]	1
Loranthaceae	Oryctanthus florulentus (Rich.) Tiegh.	TKP0054	pikin fookaka (Au), piki fou kaka (Sa)	***, [26], **	1
Loranthaceae	Phthirusa stelis (L.) Kuijt	TKP0043	pikin foo kaka (Au), pikifoukaka (Sa)	[25], **	1
Malpighiaceae	Hiraea faginea (Sw.) Nied.	CVK92	- (Au), alatupau (Sa)	[26], [25]	1
Malvaceae	Gossypium barbadense L.	CVK57	lebi katun (Au), bemauuwii (Sa)	[25], [13]	1
Malvaceae	Lueheopsis rosea (Ducke) Burret	TVA5109	lebi baka (Au), maau (Sa)	[25]	1
Marantaceae	Ischnosiphon arouma (Aubl.) Körn.	SRU0330	(gaan) babadua (Au, Sa)	[25]	1
Marantaceae	Ischnosiphon gracilis (Rudge) Körn.	CVK69	pikin babadua (Au, Sa)	[25]	1
Marantaceae	Ischnosiphon puberulus Loes.	GBA0059	babadua (Au); pikibabadua (Sa)	[30], [13]	1
Melastomataceae	Clidemia hirta (L.) D. Don	KVP0038	fukufuku uwii (Au), sopu uwii (Sa)	[25], [13]	1
Melastomataceae	Miconia lepidota Schrank & Mart. ex DC.	TVA4889	musupu (Au), mama lena (Sa)	**	1
Melastomataceae	Nepsera aquatica (Aubl.) Naudin	SRU0868	sabanauwii (Au), atabuli (Sa)	[25], [13]	1
Menispermaceae	Abuta grandifolia (Mart.) Sandwith	KVP0089	- (Au), bundu (Sa)	[26], **	1
Myrtaceae	Campomanesia aromatica (Aubl.) Griseb.	SRU0842	andoya (Au), adoya (Sa)	[25]	1
Myrtaceae	Campomanesia grandiflora (Aubl.) Sagot	KVK0243	man pali udu (Au), adoya (Sa)	[12], [13]	1
Myrtaceae	Marlierea montana (Aubl.) Amsh.	SRU1033	bakabesi (Au), stroom (Du)1	***, **	1
Myrtaceae	Melaleuca cajuputi Powell	TVA5474	albina uma (Au), alabina uma (Sa)	***, **	1
Myrtaceae	Myrciaria floribunda (H. West ex Willd.) O. Berg	KVP0083	busi nguyaba (Au), logosofuuta (Sa)	[25], [13]	1
Myrtaceae	Psidium guajava L.	TVA5129	ngobaya (Au), guyaba uwii (Sa)	[25], [13]	1
Myrtaceae	Syzygium cumini (L.) Skeels	TVA5152	dyamu (Au, Sa)	***, **	1
Piperaceae	Peperomia pellucida (L.) Kunth	SRU0626	konsaka uwii (Au, Sa)	[25]	1
Piperaceae	Piper arboreum Aubl.	SRU0985	pikin kamikindi (Au), malembetoko (Sa)	[25]	1
Piperaceae	Piper bartlingianum (Miq.) C. DC.	GBA0003	blaka kulakatenga (Au); kulakatenge (Sa)	[30], **	1
Piperaceae	Piper marginatum Jacq.	TKP0009	malembelembe (Au, Sa)	[25], [13]	1
Plantaginaceae	Scoparia dulcis L.	SRU0612	was konde uwii (Au), lembe konde (Sa)	[25], [13]	1
Poaceae	Eleusine indica (L.) Gaertn.	KVK0091	mangrasi (Au), masigasiga (Sa)	[25], [13]	1
Poaceae	Paspalum conjugatum P.J. Bergius	KVP0017	long gaasi (Au), pipapau ahun (Sa)	[25], [13]	1
Portulacaceae	Portulaca oleracea L.	KVK0098	posen (Au), bembe (Sa)	[25], [13]	1
Rubiaceae	Uncaria guianensis (Aubl.) J.F. Gmel.	SRU0107	popokainanga (Au), papakaihunya (Sa)	[25], [13]	1
Rutaceae	Citrus aurantifolia (Christm.) Swingle	TVA4773	lemiki (Au), lemiki (Sa)	[25]	1
Rutaceae	Ertela trifolia (L.) Kuntze	KVK0161	was kondee uwii (Au), kofimeza (Sa)	[25], [13]	1
Santalaceae	Phoradendron perrottetii Nutt.	TVA5485	kantyankama (Au), piki fo kaka (Sa)	[25]: *	1
Sapindaceae	Paullinia pinnata L.	TVA4907	feifi finga (Au), feifi finga uwii (Sa)	[25], [13]	1
Sapindaceae	Vouarana guianensis Aubl.	TVA4939	bigi tingimoni (Au), singabaasi (Sa)	[25], [13]	1
Selaginellaceae	Selaginella parkeri (Hook. & Grev.) Spring	SRU0982	mansakamang (Au), okokowa (Sa)	[24], **	1
Siparunaceae	Siparuna guianensis Aubl.	SRU0618	feba uwii (Au), febe pau (Sa)	[25], [13]	1
Urticaceae	Cecropia obtusa Trécul	IVL0008	uma busi papaya (Au), muyeepanpantii (Sa)	[30], [13]	1
Urticaceae	Cecropia sciadophylla Mart.	IVL0074	busi papai (Au), womi panpantii (Sa)	[25], [13]	1
Verbenaceae	Lantana camara L.	SRU0627	angomangamaka (Au), makamaka (Sa)	[25], [13]	1
Verbenaceae	Lippia alba (Mill.) N.E.Br. ex Britton & P.Wilson	GBA0070	bobi fyofyo (Au), piipiipau (Sa)	[25], [13]	1
Verbenaceae	Stachytarpheta cayennensis (Rich.) Vahl	SRU1013	alatulabu (Au, Sa)	[25], [13]	1
Amaranthaceae	Pfaffia glomerata (Spreng.) Pedersen	SRU0713	kondolinga (Sa)	[13]		1	kinikini (Au)
Anacardiaceae	Spondias mombin L.	SRU0883	mombe (Sa)	[25]		1	mope (Au)
Anacardiaceae	Tapirira guianensis Aubl.	TVA5311	daanliba (Au)	[25]		1	danliba (Sa)
Annonaceae	Annona muricata L.	TVA5133	atuku (Au)	[25]		1	alakutu (Sa)
Annonaceae	Unonopsis rufescens (Baill.) R.E. Fr.	SRU0803	mamba (Sa)	**		1	busisunsaka (Au)
Annonaceae	Xylopia discreta (L.f.) Sprague & Hutch.	TVA4736	pedreku (Sr)2	***		1	kunye (Sa)
Apiaceae	Eryngium foetidum L.	KVK0085	muyee kwentu (Sa)	[13]		1	uma kwentu (Au)
Apocynaceae	Geissospermum sericeum Miers	SRU0788	bita (Sa)	[18]		1	abongabita (Au)
Araceae	Colocasia esculenta (L.) Schott	TVA849	taya (Au)	[25]		1	taya (Sa)
Araceae	Dieffenbachia cf. seguine (Jacq.) Schott	TKP0058	donke wiwiri (Sr)1	[13]		1	pikin donken (Au)
Araceae	Montrichardia arborescens (L.) Schott	TVA5148	moko moko (Sa)	[25]		1	mokomoko (Au)
Arecaceae	Astrocaryum sciophilum (Miq.) Pulle	-	maka (Sa)	*		1	kiamaka (Au)
Arecaceae	Astrocaryum vulgare Mart.	-	tyotyo (Sa)	**		1	awala (Au)
Arecaceae	Attalea maripa (Aubl.) Mart.	IVL0149	maipa (Sa)	[13]		1	atjabisi (Au)
Arecaceae	Cocos nucifera L.	-	kokonoto (Sa)	[25]		1	kokoonto (Au)
Arecaceae	Euterpe oleracea Mart.	IVL0148	pina (Sa)	[25]		1	podosii (Au)
Arecaceae	Mauritia flexuosa L.f.	-	muusi (Sa)	[13]		1	moisibon (Au)
Aristolochiaceae	Aristolochia cf. consimilis Mast.	SRU0943	luangu tetei (Sa)	[13]		1	loango tetei (Au)
Asparagaceae	Cordyline fruticosa (L.) A.Chev.	TVA5056	man tasi uwii (Au)	[25]		1	be ingi tasi (Sa)
Bignoniaceae	Crescentia cujete L.	TVA4734	gaan kuya (Sa)	[13]		1	kaabasi (Au)
Bignoniaceae	Dolichandra unguis-cati (L.) L.G.Lohmann	SRU0948	awawe hansa (Sa)	[13]		1	kwaitaka nanga (Au)
Bignoniaceae	Mansoa alliacea (Lam.) A.H. Gentry	IVL0030	agbonengetatai (Sa)	[25]		1	ayun tetei (Au)
Burseraceae	Protium heptaphyllum (Aubl.) Marchand	TVA4816	tingi moni (Au)	[25]		1	busi kadea (Sa)
Burseraceae	Tetragastris altissima (Aubl.) Swart	GBA0080	sali (Sa)	**		1	tingi moni (Au)
Burseraceae	Trattinnickia cf. lawrancei Standl.	TVA4926	aluwau (Sa)	[25]		1	bigi musatika (Au)
Chrysobalanaceae	Hirtella paniculata Sw.	SRU0719	andi kem bai dai (Sa)	[25]		1	atyantesi (Au)
Chrysobalanaceae	Licania leptostachya Benth.	KVK0129	basoo (Sa)	**		1	baso (Au)
Chrysobalanaceae	Parinari campestris Aubl.	SRU1004	fungu pau (Sa)	[13]		1	fungu (Au)
Combretaceae	Terminalia amazonia (J.F.Gmel.) Exell	CVK104	anagosuti (Sa)	[18]		1	anagosuti (Sa)
Commelinaceae	Commelina diffusa Burm.f.	TVA5051	weti/guun gado dede (Au)	[25]		1	weti gadu-dede-mi-dede (Sa)
Commelinaceae	Commelina erecta L.	TKP0030	gadu-dede-mi-dede (Sa)	[13]		1	weti/grun gado dede (Au)
Compositae	Bidens cynapiifolia Kunth	KVP0081	piti uwii (Sa)	[25]		1	gingi (Au)
Compositae	Clibadium surinamense L.	SRU0639	ndeku (Sa)	[13]		1	weli konami (Au)
Compositae	Clibadium sylvestre (Aubl.) Baill.	SRU0916	neku (Sa)	[13]		1	wey konami (Au)
Compositae	Struchium sparganophorum (L.) Kuntze	KVK0110	seigoto (Sa)	[13]		1	bobi fyu fyu (Au) bobi fyu fyu (Au), baaká muyee (Sa)
Compositae	Tilesia baccata (L.) Pruski	TKP0007	agbo neku (Sa)	[25]		1	pikin nenge santu (Au)
Compositae	Unxia camphorata L. f.	SRU0617	kanfu (bita) (Sa)	**, *		1	fuku fuku bita (Au)
Convolvulaceae	Ipomoea batatas L.	-	sutibatatauwii (Sa)	[25]		1	patata tetei (Au)
Cyperaceae	Cyperus prolixus Kunth	TVA5554	gaan anduu (Au)	[13]		1	masakusaku (Sa)
Dilleniaceae	Davilla nitida (Vahl) Kubitzki	TVA5234	diate (Au)	[25]		1	faya tatai (Sa)
Euphorbiaceae	Jatropha curcas L.	KVK0240	pooka (Sa)	[13]		1	kakanoto (Au)
Euphorbiaceae	Jatropha gossypiifolia L.	SRU0915	pooka (Sa)	[13]		1	kakanoto (Au)
Euphorbiaceae	Maprounea guianensis Aubl.	KVK0080	kisangula (Sa)	[13]		1	bisangola (Au)
Euphorbiaceae	Ricinus communis L.	KVK0242	kaapata (Sa)	[25]		1	kaapata (Au)
Gentianaceae	Chelonanthus alatus (Aubl.) Pulle	TKP0020	dagu yesi (Sa)	[25]		1	saka sii (Au)
Heliconiaceae	Heliconia psittacorum L.f.	TVA5619	apunku palulu (Au)	[25]		1	akata palulu (Sa)
Lamiaceae	Hyptis lanceolata Poir.	CVK33	dyanafaya (Sa)	[13]		1	kunopu uwii (Au)
Lamiaceae	Hyptis mutabilis (Rich.) Briq.	SRU1036	gadu paypina (Sa)	**		1	pikin nenge lansi (Au)
Leguminosae	Bauhinia guianensis Aubl.	KVK0135	logososikada (Sa)	[25]		1	weti kolada tetei (Au)
Leguminosae	Bauhinia surinamensis Amshoff	TVA5069	ko lada tetei (Au)	***		1	logososikada (Sa)
Leguminosae	Bocoa prouacensis Aubl.	GBA0078	hogi pau (Sa)	[25]		1	ogii pau (Au)
Leguminosae	Crotalaria micans Link	KVK0101	yoyo (Sa)	[25]		1	apuku baasi (Au)
Leguminosae	Desmodium barbatum (L.) Benth.	SRU0882	mapindapinda (Sa)	**		1	uma pinda pinda (Au)
Leguminosae	Hymenaea courbaril L.	SRU0706A	lokisi (Sa)	[25]		1	loka (Au)
Leguminosae	Inga alba (Sw.) Willd.	GBA0093	abonkini (Sa)	[25]		1	lebi weko (Au)
Leguminosae	Lonchocarpus chrysophyllus Kleinhoonte	SRU0860	ndeku (Sa)	[25]		1	neko (Au)
Leguminosae	Mimosa pudica L.	KGP0022	seemai (Sa)	[13]		1	seemai (Au)
Leguminosae	Parkia nitida Miq.	SRU0547	gaan pau (Sa)	**		1	dodomisinga (Au)
Leguminosae	Parkia pendula (Willd.) Walp.	SRU0965	ahwa (Sa)	[25]		1	kwatakama (Au)
Leguminosae	Parkia ulei (Harms) Kuhlm.	SRU0792	awha (Sa)	[24]		1	kwatakama uwii (Au)
Leguminosae	Pseudopiptadenia suaveolens (Miq.) J.W. Grimes	ARV0042	pikimii siki (Sa)	[13]		1	pikinmisiki (Au)
Leguminosae	Senna occidentalis (L.) Link	TKP0071	komatisangu (Sa)	[13]		1	misi konde uwii (Au)
Leguminosae	Senna reticulata (Willd.) H.S. Irwin & Barneby	TKP0011	yonvoudu (Au)1	[13]		1	nyufodu (Au)
Leguminosae	Swartzia sp.	CVK58	hogipau (Sa)	*		1	aya udu (Au)
Leguminosae	Tamarindus indica L.	-	tamarinde (Nl door Sa informant)	[25], [13]		1	tamalen (Au)
Loganiaceae	Spigelia anthelmia L.	SRU0710	(a)dongooma (Sa)	[13]		1	foto duunguma (Au)
Loranthaceae	Struthanthus syringifolius (Mart.) Mart.	-	- (Au)	[26]		1	piki fowu doti (Sa)
Lycopodiaceae	Lycopodiella cernua (L.) Pic. Serm.	TKP0039	amooma (Sa)	[24]		1	amoman (Au)
Melastomataceae	Aciotis purpurascens (Aubl.) Triana	TKP0064	bemiindyauwii (Sa)	[13]		1	lebi swa uwii (Au)
Melastomataceae	Miconia prasina (Sw.) DC.	SRU0869	matapi	[13]		1	suku toobi (Au)
Melastomataceae	Miconia racemosa (Aubl.) DC.	TVA5482	yaakopi (Sa)	[25]		1	obia uwii (Au)
Melastomataceae	Miconia tomentosa (Rich.) D. Don ex DC.	TVA5461	musude baasa (Au)	[25]		1	pipa pau (Sa)
Meliaceae	Guarea gomma Pulle	KVK0111	kodjo udu (Sa)	[13]		1	kodjo udu (Au)
Moraceae	Artocarpus altilis (Parkinson ex F.A. Zorn) Fosberg	TVA4757	beibo (Sa)	[25]		1	belibon (Au)
Moraceae	Ficus schumacheri (Liebm.) Griseb.	SRU0949	finiuwiikatu (Sa)	[25]		1	busunkin katu (Au)
Musaceae	Musa sp.	TVA5122	bakuba (Sa)	[25]		1	baana (Au)
Musaceae	Musa x paradisiaca L.	TVA6208	bakuba (Sa)	[25]		1	baana (Au)
Myristicaceae	Virola surinamensis (Rol. ex Rottb.) Warb.	IVL0078	sipadu (Sa)	[25]		1	mutomba (Au)
Olacaceae	Heisteria cauliflora Sm.	GBA0002	bofonya (Sa)	**		1	bwabandé (Au)
Onagraceae	Ludwigia nervosa (Poir.) H. Hara	KVK0084	kontaka futu (Sa)	[13]		1	paranamklem (Au)
Phyllanthaceae	Phyllanthus amarus Schumach. & Thonn.	TVA4870	aheni (Sa)	[25]		1	finibita (Au)
Piperaceae	Peperomia quadrangularis (J.V.Thomps.) A.Dietr.	TVA5118	gaan tibi (Au)	[18]		1	konsaka uwii (Sa)
Piperaceae	Peperomia rotundifolia (L.) Kunth	SRU0917	tisiyi (Sa)	[25]		1	pikin kuku (Au)
Piperaceae	Piper aduncum L.	TVA4932	gaanma udu anu (Au)	[25]		1	tisiyi (Sa)
Piperaceae	Piper anonifolium (Kunth) Steud.	TVA5018	ampuku uwii (Au)	[25]		1	kabana udu (Sa) (Au), gabana udu (Sa) (Au), gabana udu (Sa)
Poaceae	Cymbopogon citratus (DC.) Stapf	TVA4839	situungaasi (Sa)	[25]		1	lun gasi (Au)
Poaceae	Imperata brasiliensis Trin.	TVA5291	tifi ede (Au)	[25]		1	monsonyo (Sa)
Poaceae	Oryza sativa L.	TVA5583	kuli alisi (Sa)	[25]		1	alisi (Au)
Poaceae	Saccharum officinale L.	TVA1878	tyeni (Sa)	[25]		1	tjen (Au)
Putranjivaceae	Drypetes variabilis Uittien	KVP0004	fungupau (Sa)	**		1	atila koko (Au)
Rubiaceae	Capirona decorticans Spruce	-	Akantasi udu (Au)	***		1	mutene (Sa)
Rubiaceae	Duroia aquatica (Aubl.) Bremek.	CVK72	maamaadosu (Sa)	[13]		1	fankoba (Au)
Rubiaceae	Psychotria apoda Steyerm.	SRU0341	aka(ntasi?) (Sa)	[24]		1	manayentintin (Au)
Rubiaceae	Psychotria ulviformis Steyerm.	SRU0911	azaunsapatu (Sa)	[25]		1	dubinsapatu (Au)
Sapindaceae	Matayba cf. arborescens (Aubl.) Radlk.	CVK74	gawenti (Sa)	*		1	basa komanti udu (Au)
Simaroubaceae	Quassia amara L.	TVA4784	kwasibita (Sa)	[25]		1	kwasibita (Au)
Smilacaceae	Smilax schomburgkiana Kunth	-	agbagomaka (Sa)	[25]		1	agwago maka (Au)
Solanaceae	Capsicum annuum L.	TVA5460	pepee (Sa)	[25]		1	pepe (Au)
Solanaceae	Nicotiana cf. tabacum L.	KVK0244	tabaku (Sa)	[25]		1	tabaka uwii (Au)
Solanaceae	Physalis angulata L.	SRU0912	avatete (Sa)	**		1	afatete Au)
Solanaceae	Solanum americanum Mill.	SRU0707A	goma uwii (Sa)	[13]		1	goma uwii (Au)
Solanaceae	Solanum leucocarpon Dunal	SRU0619	agbo pau (Sa)	[13]		1	mananga (Au)
Solanaceae	Solanum stramoniifolium Jacq.	TPK0048	matunga maka (Sa)	[13]		1	bigi maka (Au)
Urticaceae	Cecropia peltata L.	CVK90	muyeepanpantii (Sa)	*		1	uma busi papai (Au)
Zingiberaceae	Aframomum melegueta K. Schum.	TVA5304	nenge konde pepe (Sa)	[25]		1	nengeekondeepepe (Au)
Zingiberaceae	Renealmia alpinia (Rottb.) Maas	TVA4747	gaan masusa (Au)	[25]		1	gaan masisa (Sa)
Zingiberaceae	Renealmia floribunda K.Schum.	TVA5446	baaka masusa (Au)	[25]		1	pikin masisa (Sa)
Zingiberaceae	Zingiber officinale Roscoe	-	adjindja (Sa)	[25]		1	djindja (Au)
Zingiberaceae	Zingiber zerumbet (L.) Roscoe ex Sm.	TVA5084	djindja masusa (Au)	[25]		1	awoonenge sangaavu (Sa)
Acanthaceae	Justicia secunda Vahl	SRU0638	budu uwii (Sa)	[13]				common weed/sec forest species
Compositae	Acmella uliginosa (Sw.) Cass.	SRU1021	womi totobia (Sa)	[13]				common weed/sec forest species
Compositae	Cyanthillium cinereum (L.) H.Rob.	TVA5086	sabana uwii weti ede (Au)	[25]				common weed/sec forest species
Compositae	Mikania cordifolia (L.f.) Willd.	SRU0944	aki ndeku (Sa)	[13]				common weed/sec forest species
Compositae	Sphagneticola trilobata (L.) Pruski	CVK45	azokopampa (Sa)	*				common weed/sec forest species
Compositae	Synedrella nodiflora (L.) Gaertn.	KVP0035	wolo ta piki a gajde dendu (Sa)	**				common weed/sec forest species
Convolvulaceae	Ipomoea tiliacea (Willd.) Choisy	KVP0016	patat (Sr)1	**				common weed/sec forest species
Cucurbitaceae	Momordica charantia L.	CVK52	bakulu sopolopo (Sa)	*				common weed/sec forest species
Cyperaceae	Scleria secans (L.) Urb.	SRU0699	kengeesi (Sa)	[13]				common weed/sec forest species
Euphorbiaceae	Croton trinitatis Millsp.	KVK0086	pikinengeleleti (Sa)	[13]				common weed/sec forest species
Lamiaceae	Hyptis recurvata Poit.	SRU1032	tone uwii (Sa)	[13]				common weed/sec forest species
Leguminosae	Desmodium cf. incanum DC.	CVK35	mapindapinda (Sa)	[25]				common weed/sec forest species
Leguminosae	Senna latifolia (G.Mey.) H.S. Irwin & Barneby	SRU0857	amooatawe (Sa)	**				common weed/sec forest species
Lycopodiaceae	Lygodium volubile Sw.	-	- (Au)	[26]				common weed/sec forest species
Malpighiaceae	Stigmaphyllon sinuatum (DC.) A. Juss.	SRU0908	dyanga(futu)tatai (Sa)	[13]				common weed/sec forest species
Malvaceae	Hibiscus bifurcatus Cav.	TVA5026	yookaokoo (Au)	[25]				common weed/sec forest species
Malvaceae	Waltheria indica L.	SRU0629	dususuma (Sa)	[13]				common weed/sec forest species
Melastomataceae	Clidemia capitellata (Bonpl.) D.Don	TVA4864	wasduku (Au)	[25]				common weed/sec forest species
Melastomataceae	Loreya mespiloides Miq.	SRU0826	atosikoyo (Sa)	**				common weed/sec forest species
Passifloraceae	Passiflora foetida L.	KGP0016	sindekimakudya (Sa)	**				common weed/sec forest species
Phyllanthaceae	Phyllanthus urinaria L.	SRU0865	finibita (Sr)1	[13]				common weed/sec forest species
Phytolaccaceae	Microtea debilis Sw.	KVK0102	eiwiti wiri (Sr)1	[13]				common weed/sec forest species
Piperaceae	Piper peltatum L.	KVK0238	gaan malembelembe (Sa)	[13]				common weed/sec forest species
Pteridaceae	Pityrogramma calomelanos (L.) Link	KVK0093	weti baka (Sa)	[13]				common weed/sec forest species
Rubiaceae	Oldenlandia corymbosa L.	KVK0104	lokoti bita (Sa)	**				common weed/sec forest species
Rubiaceae	Psychotria capitata Ruiz & Pav.	SRU0933	daandan uwii (Sa)	[13]				common weed/sec forest species
Rubiaceae	Spermacoce alata Aubl.	SRU0910	jonku gbegbe (Sa)	**				common weed/sec forest species
Solanaceae	Solanum subinerme Jacq.	KGP0012	maka (Sa)	[13]				common weed/sec forest species
Verbenaceae	Stachytarpheta jamaicensis (L.) Vahl	SRU0622	alatulabu (Sa)	[13]				common weed/sec forest species
Annonaceae	Anaxagorea dolichocarpa Sprague & Sandwith	SRU0932	pepekusatu (Sa)	**				common forest species
Annonaceae	Guatteria schomburgkiana Mart.	KVK0214	pepekusatu (Sa)	[25]				common forest species
Apocynaceae	Tabernaemontana undulata Vahl	KVK0022	ketenge posu (Sa)	[25]				common forest species
Lecythidaceae	Gustavia hexapetala (Aubl.) Sm.	KVK0224	wata wanu (Sa)	**				common forest species
Leguminosae	Dipteryx odorata (Aubl.) Willd.	SRU0392	tonka (Sa)	[25]				common forest species
Malpighiaceae	Byrsonima crassifolia (L.) Kunth	SRU1006	matu apa (Sa)	[13]				common forest species
Malpighiaceae	Byrsonima spicata (Cav.) Rich. ex Kunth	TVA5457	matu apa (Sa)	[25]				common forest species
Salicaceae	Banara guianensis Aubl.	CVK95	akubagoun (Sa)	*				common forest species
Amaranthaceae	Amaranthus blitum L.	KVK0099	mboa (Sa)	[13]				widely cultivated
Amaranthaceae	Amaranthus dubius Mart. ex Thell.	KVK0097	mboa (Sa)	[25]				widely cultivated
Amaryllidaceae	Allium sativum L.	-	knoflook (Du)1	**				widely cultivated
Combretaceae	Terminalia catappa L.	TVA1853	amanda pau (Sa)	[25]				widely cultivated
Malvaceae	Theobroma cacao L.	TVA1195	sukuati (Sa)	[25]				widely cultivated
Myrtaceae	Syzygium malaccense (L.) Merr. & L.M. Perry	TVA1149	pomerak (Sr)1	[13]				widely cultivated
Rubiaceae	Ixora coccinea L.	TVA2570	fayalobi (Sr)1	[13]				widely cultivated
Sapotaceae	Chrysophyllum cainito L.	TVA5313	sterappel (Du)1	**				widely cultivated
Acanthaceae	Dicliptera sp.	KVP0036	dagukakauwii (Sa)	[18]				uncertain identification
Amaranthaceae	Amaranthus sp.	-	mboa (Sa)	*				uncertain identification
Annonaceae	Xylopia frutescens Aubl.	SRU0720	kundyee (Sa)	[13]				uncertain identification
Araliaceae	Schefflera sp.	-	atapele (Sa)	**				uncertain identification
Aristolochiaceae	Aristolochia cf. stahelii O.C. Schmidt	SRU0802	loango bita (Sa)	**				uncertain identification
Boraginaceae	Cordia sp.	KVK0089	leleti (Sa)	[13]				uncertain identification
Chrysobalanaceae	Hirtella sp.	CVK112	basoouwii (Sa)	*				uncertain identification
Chrysobalanaceae	Licania sp.	SRU0859	tsyawaya (Sa)	**				uncertain identification
Compositae	Helianthus sp.	-	zonnebloem (Du)1	[13]				uncertain identification
Convolvulaceae	Ipomoea sp.	-	kusai batata tatai (Sa)	[13]				uncertain identification
Dilleniaceae	Doliocarpus sp.	CVK85	fayatatai (Sa)	*				uncertain identification
Leguminosae	Andira sp.	-	- (Au)	[26]				uncertain identification
Leguminosae	Bauhinia sp.	CVK84	okobuka (Sa)	*				uncertain identification
Leguminosae	Inga sp.	CVK38	waki (Sa)	[13]				uncertain identification
Leguminosae	Macrolobium sp.	CVK39	lokoti (bita) (Sa)	*				uncertain identification
Leguminosae	Senna sp.	-	okobuka (Sa)	**				uncertain identification
Lindsaeaceae	Lindsaea sp.	KVK0105	biibii uwii (Sa)	[13]				uncertain identification
Mayacaceae	Mayaca sp.	TVA5444	wata amooma (Au)	***				uncertain identification
Melastomataceae	Miconia sp.	-	kodyitanda (Sa)	*				uncertain identification
Myrtaceae	Eugenia sp. ARV0030	ARV0030	gujaba-matu (Sa)	**				uncertain identification
Myrtaceae	Eugenia sp. GBA0081	GBA0081	gujaba-matu (Sa)	**				uncertain identification
Myrtaceae	Eugenia sp. SRU0856	SRU0856	logosofuta (Sa)	[13]				uncertain identification
Myrtaceae	Eugenia sp. SRU1025	SRU1025	mutene (Sa)	**				uncertain identification
Nymphaeaceae	Nymphaea rudgeana G. Mey	TKP0062	hangukuyee (Sa)	**				uncertain identification
Passifloraceae	Passiflora sp.	-	piki makudya (Sa)	*				uncertain identification
Piperaceae	Piper sp.	TVA5107	booko kindi (Au)	[12]				uncertain identification
Polygonaceae	Coccoloba sp. SRU0926	SRU0926	apuku tatai (Sa)	**				uncertain identification
Polygonaceae	Coccoloba sp. SRU0987	SRU0987	walutu (Sa)	**				uncertain identification
Rubiaceae	Ixora sp.	KVK0213	dettol (Sr)1	[13]				uncertain identification
Rubiaceae	Psychotria sp.	KVK0103	asanti (Sa)	[13]				uncertain identification
Sapindaceae	Paullinia sp.	TVA5014	fejfi finga (Au)	***				uncertain identification
Solanaceae	Solanum sp.	-	womiagbopau (Sa)	*				uncertain identification
Tectariaceae	Tectaria sp.	KVP0092	makoko tabaku (Sa)	**				uncertain identification
Zingiberaceae	Renealmia sp.	KVK0245	gaan masusa (Sa)	[13]				uncertain identification
Zingiberaceae	Zingiber sp.	KVP0093	dagu adyindya (Sa)	**				uncertain identification
Acanthaceae	Lepidagathis alopecuroidea (Vahl) R. Br. ex Griseb.	SRU0721	temeku (Sa)	[18]				savanna (only Saramaccan)
Chrysobalanaceae	Chrysobalanus icaco L.	TKP0089	kadyusii (Sa)	[18]				savanna (only Saramaccan)
Compositae	Calea caleoides (DC.) H. Rob.	TVA4924	wolo ta piki a gajde basu (Sa)	[25]				savanna (only Saramaccan)
Cyperaceae	Cyperus odoratus L.	GBA0084	ahun (Sa)	**				savanna (only Saramaccan)
Gentianaceae	Coutoubea ramosa Aubl.	KVK0108	lokoti bita (Sa)	[25]				savanna (only Saramaccan)
Leguminosae	Dicorynia guianensis Amshoff	SRU0573	sindyapeetu (Sa)	[24]				savanna (only Saramaccan)
Melastomataceae	Rhynchanthera grandiflora (Aubl.) DC.	SRU0907	duku (Sa)	[13]				savanna (only Saramaccan)
Melastomataceae	Tibouchina aspera Aubl.	KGP0014	bombokasa (Sa)	[13]				savanna (only Saramaccan)
Melastomataceae	Tibouchina grandifolia Cogn.	SRU0716	wasduku (Sa)	[13]				savanna (only Saramaccan)
Onagraceae	Ludwigia erecta (L.) H. Hara	SRU0901	kontaka futu (Sa)	[13]				savanna (only Saramaccan)
Onagraceae	Ludwigia hyssopifolia (G. Don) Exell	CVK105	kontaka futu (Sa)	*				savanna (only Saramaccan)
Onagraceae	Ludwigia octovalvis (Jacq.) P.H. Raven	KVP0018	kontaka futu (Sa)	[13]				savanna (only Saramaccan)
Poaceae	Ichnanthus breviscrobs Döll	TVA5432	pen pen gaasi (Au)	[18]				savanna (only Saramaccan)
Poaceae	Imperata contracta (Humb., Bonpl. & Kunth) Hitchc.	SRU0938	sé uwii (Sa)	[13]				savanna (only Saramaccan)
Poaceae	Olyra latifolia L.	CVK101	dagu-alisi (Sa)	*				savanna (only Saramaccan)
Amaryllidaceae	Hymenocallis tubiflora Salisb.	TVA5083	busi ayun uwii (Au)	[25]				coastal area (only Aucan)
Lamiaceae	Ocimum gratissimum L.	TVA5060	man sume uwii (Au)	[25]				coastal area (only Aucan)
Rhizophoraceae	Rhizophora racemosa G.Mey.	TVA5134	mangu (Au)	***				coastal area (only Aucan)
Annonaceae	Cardiopetalum surinamense R.E. Fr.	GBA0041	mamba (Sa)	**				rainforest
Annonaceae	Ephedranthus guianensis R.E. Fr.	GBA0045	mamba (Sa)	[18]				rainforest
Annonaceae	Guatteria scandens Ducke	TVA4984	kiintongo (Au)	[25]				rainforest
Apocynaceae	Ambelania acida Aubl.	SRU0449	mamba (Sa)	**				rainforest
Apocynaceae	Tabernaemontana heterophylla Vahl	SRU0928	bobi bobi (Sa)	**				rainforest
Apocynaceae	Tabernaemontana siphilitica (L. f.) Leeuwenb.	SRU0918	kapiiwa-uwii (Sa)	[25]				rainforest
Araceae	Philodendron deflexum Poepp. ex Schott	TVA5100	asyan tetei (Au)	[25]				rainforest
Araceae	Philodendron insigne Schott	SRU0692	boontapu (Sa)	**				rainforest
Araceae	Philodendron linnaei Kunth	IVL0136	boontapu (Sa)	**				rainforest
Bignoniaceae	Bignonia nocturna (Barb. Rodr.) L.G. Lohmann	CVK64	watuwanu (Sa)	[25]				rainforest
Boraginaceae	Cordia sagotii I.M. Johnst.	SRU0972	matu kikii (Sa)	**				rainforest
Chrysobalanaceae	Licania octandra (Hoffmanns., ex Schult.) Kuntze	ARV0002	adyadyina (Sa)	**				rainforest
Costaceae	Costus spiralis (Jacq.) Roscoe	TKP0086	sangaavu (Sa)	[13]				rainforest
Dilleniaceae	Doliocarpus brevipedicellatus Garcke	SRU0808	fayatatai (Sa)	**				rainforest
Dilleniaceae	Doliocarpus paraensis Sleumer	SRU0822	fayatatai (Sa)	**				rainforest
Dilleniaceae	Pinzona coriacea Mart. & Zucc.	SRU0833	fayatatai (Sa)	**				rainforest
Dilleniaceae	Tetracera asperula Miq.	TKP0042	dègi bonbon (Sa)	**				rainforest
Ebenaceae	Diospyros cf. cavalcantei Sothers	GBA0064	baaka pau (Sa)	[13]				rainforest
Ebenaceae	Diospyros guianensis (Aubl.) Gürke	SRU0083	baakapau (Sa)	[24]				rainforest
Euphorbiaceae	Croton matourensis Aubl.	SRU1008	matumbu udu (Sa)	[13]				rainforest
Euphorbiaceae	Mabea piriri Aubl.	SRU0946	gaan leleti uwii (Sa)	**				rainforest
Goupiaceae	Goupia glabra Aubl.	IVL0037	kupi (Sa)	[24]				rainforest
Humiriaceae	Sacoglottis guianensis Benth.	GBA0160	ganmasagon (Sa)	[24]				rainforest
Lamiaceae	Amasonia campestris (Aubl.) Moldenke	SRU0613	kimangoma (Sa)	**				rainforest
Lauraceae	Licaria guianensis Aubl.	GBA0139	apisi (Sa)	[24]				rainforest
Lecythidaceae	Corythophora labriculata (Eyma) S.A. Mori & Prance	ARV0081	muyee baiklaki (Sa)	**				rainforest
Lecythidaceae	Eschweilera collina Eyma	GBA0034	man baiklaki (Sa)	**				rainforest
Leguminosae	Abarema jupunba (Willd.) Britton & Killip var. trapezifolia (Vahl) Barneby & J.W. Grimes	SRU1002	kabana (Sa)	[24]				rainforest
Leguminosae	Albizia pedicellaris (Dc.) L. Rico	ARV0089	kabana (Sa)	[24]				rainforest
Leguminosae	Inga capitata Desv.	KVK0046	waki (Sa)	**				rainforest
Leguminosae	Inga lateriflora Miq.	SRU0877	waki uwii (Sa)	[13]				rainforest
Leguminosae	Inga virgultosa Desv.	KVK0078	fini waki (Sa)	[12]				rainforest
Leguminosae	Mimosa myriadenia (Benth.) Benth. var. myriadenia	KVP0080	akaamaka (Sa)	[13]				rainforest
Leguminosae	Ormosia coutinhoi Ducke	TVA5289	agi (Au)	***				rainforest
Leguminosae	Swartzia cf. schomburgkii Benth.	CVK65	bugubugu (Sa)	*				rainforest
Leguminosae	Vouacapoua americana Aubl.	SRU0791	boanti (Sa)	**				rainforest
Leguminosae	Zygia cataractae (Kunth) L. Rico	-	dyabee (Sa)	*				rainforest
Leguminosae	Zygia inaequalis (Willd.) Pittier	TVA5007	koia weko (Au)	[25]				rainforest
Leguminosae	Zygia latifolia (L.) Fawc. & Rendle	TVA5004	buasiman weko (Au)	[25]				rainforest
Loranthaceae	Oryctanthus alveolatus (Kunth) Kuijt	TKP0085	pikifoukaka (Sa)	**				rainforest
Loranthaceae	Phthirusa pyrifolia (Kunth) Eichler	SRU0811	pikifoukaka (Sa)	**				rainforest
Malpighiaceae	Tetrapterys styloptera A. Juss.	SRU1005	- (Sa)	**				rainforest
Malvaceae	Pachira nervosa (Uittien) Fern.Alonso	GBA0067	yongoo (Sa)	**				rainforest
Marantaceae	Ischnosiphon petiolatus (Rudge) L.Andersson	TVA5037	swampu pikin weiman (Au)	***				rainforest
Melastomataceae	Miconia ciliata (Rich.) DC.	SRU1009	kodyitanda (Sa)	**				rainforest
Melastomataceae	Miconia gratissima Benth. ex Triana	SRU0876	kodyitanda (Sa)	**				rainforest
Melastomataceae	Miconia latifolia (D. Don) Naudin	SRU0935	matu bonu uwii (Sa)	[24]				rainforest
Melastomataceae	Mouriri crassifolia Sagot	ARV0054	topi (Sa)	**				rainforest
Moraceae	Bagassa guianensis Aubl.	SRU1027	wangi udu (Sa)	[24]				rainforest
Moraceae	Brosimum guianense (Aubl.) Huber ex Ducke	GBA0030	pau letu (Sa)	[24]				rainforest
Myrtaceae	Psidium acutangulum Mart. ex DC.	SRU0919	alasa (Sa)	[24]				rainforest
Myrtaceae	Psidium guineense Sw.	TVA5439	liba ngobaya (Au)	[12]				rainforest
Nyctaginaceae	Neea ovalifolia Spruce ex J.A. Schmidt	GBA0097	tatai bijapau (Sa)	**				rainforest
Piperaceae	Piper cf. avellanum (Miq.) C. DC.	SRU0986	kulakatenga (Sa)	**				rainforest
Piperaceae	Piper hispidum Sw.	SRU0923	malembetoko (Sa)	**				rainforest
Polypodiaceae	Campyloneurum repens (Aubl.) C. Presl	TVA5081	tabaka uwii (Au)	**				rainforest
Pteridaceae	Adiantum fuliginosum Fée	KVK0247	bibi uwii (Sa)	[13]				rainforest
Rubiaceae	Coccocypselum guianense (Aubl.) K. Schum.	TKP0077	womi zau zau patu (Sa)	[13]				rainforest
Rubiaceae	Isertia parviflora Vahl	KVK0092	dettol (Sr)1	[13]				rainforest
Rubiaceae	Psychotria officinalis (Aubl.) Raeusch. ex Sandwith	SRU0924	womi bobi fiofio (Sa)	**				rainforest
Sapindaceae	Cupania hirsuta Radlk.	ARV0065	gawenti (Sa)	[13]				rainforest
Sapindaceae	Talisia microphylla Uittien	ARV0057	sipadungu (Sa)	**				rainforest
Sapotaceae	Micropholis guyanensis (A. DC.) Pierre	SRU0787	ahwa pau (Sa)	**				rainforest
Sapotaceae	Pouteria cf. cuspidata (A. DC.) Baehni	KVK0204	akara (Sa)	[18]				rainforest
Sapotaceae	Pouteria engleri Eyma	ARV0022	awa pau (Sa)	[24]				rainforest
Sapotaceae	Pradosia surinamensis (Eyma) T.D.Penn.	TVA4977	kimboto (Au)	***				rainforest
Selaginellaceae	Selaginella novae-hollandiae (Sw.) Spring	CVK66	okokoowa (Sa)	*				rainforest
Simaroubaceae	Simaba orinocensis Kunth	TVA5403	tu ede (Au)	**				rainforest
Simaroubaceae	Simarouba amara Aubl.	SRU0112	adonisido (Sa)	[24]				rainforest
Strelitziaceae	Phenakospermum guyannense (A.Rich.) Endl. ex Miq.	SRU0475	palulu (Sa)	**				rainforest
Symplocaceae	Symplocos guianensis (Aubl.) Gürke	KVP0015	ba-apa (Sa)	[13]				rainforest
Thelypteridaceae	Thelypteris leprieurii (Hook.) R.M. Tryon	SRU0927	alalalabu (Sa)	**				rainforest
Violaceae	Rinorea flavescens (Aubl.) Kuntze	SRU0843	gaan kikise (Sa)	**				rainforest
Zingiberaceae	Renealmia guianensis Maas	SRU0900	pikin masusa (Sa)	[13]				rainforest
Collectors	Languages	Not in reference list
ARV = A. Vermeulen	Au = Aucan	* = Vant Klooster, unpublished fieldwork data
CVK = C. van' t Klooster	Sa = Saramaccan	** = Ruysschaert, unpublished fieldwork data
GBA = G. Bavay	Sr = Sranan Tongo	*** = Van Andel, unpublished fieldwork data
IVL = I. van der Linden	Du = Dutch
KGP = K. Gajapersad
KVK = K. van Kerckhove	Remarks
KVP = K. van de Putte	1= info by Saramaccan informant
SRU = S. Ruysschaert	2= info by Aucan informant
TKP = T. Koppert
TVA = T. van Andel
- = not collected
